# Supplementary material for: Radiomic Gradient in Peritumoural Tissue of Liver Metastases: A Biomarker for Clinical Practice? Analysing Density, Entropy, and Uniformity Variations with Distance from the Tumour
Source: Diagnostics (Basel). 2024 Jul 18;14(14):1552. doi: 10.3390/diagnostics14141552 (PMC11276558; doi:10.3390/diagnostics14141552)
Supplement: Supplementary file 1 [file diagnostics-14-01552-s001.zip]

Archive with 1 entries (1 files):
- diagnostics-3022164-supplementary.pdf
